# Supplementary material for: Stress-Inducible SCAND Factors Suppress the Stress Response and Are Biomarkers for Enhanced Prognosis in Cancers
Source: Int J Mol Sci. 2023 Mar 8;24(6):5168. doi: 10.3390/ijms24065168 (PMC10049278; doi:10.3390/ijms24065168)
Supplement: Supplementary file 1 [file ijms-24-05168-s001.zip]

Archive with 1 entries (1 files):
- ijms-2207827-supplementary.pdf
